# Supplementary material for: Identification of One Major QTL and a Novel Gene OsIAA17q5 Associated with Tiller Number in Rice Using QTL Analysis
Source: Plants (Basel). 2022 Feb 17;11(4):538. doi: 10.3390/plants11040538 (PMC8875189; doi:10.3390/plants11040538)
Supplement: Supplementary file 1 [file plants-11-00538-s001.zip]

Archive with 1 entries (1 files):
- plants-1576416-supplementary.pdf
